# Supplementary material for: Topological Anderson Insulator in Cation-Disordered Cu2ZnSnS4
Source: Nanomaterials (Basel). 2021 Oct 1;11(10):2595. doi: 10.3390/nano11102595 (PMC8540407; doi:10.3390/nano11102595)
Supplement: Supplementary file 1 [file nanomaterials-11-02595-s001.zip]

Archive with 1 entries (1 files):
- nanomaterials-1342402-supplementary-materials.pdf
